# Supplementary material for: Social Determinants Influencing Nutrition Behaviors and Cardiometabolic Health in Indigenous Populations: A Scoping Review of the Literature
Source: Nutrients. 2024 Aug 17;16(16):2750. doi: 10.3390/nu16162750 (PMC11356862; doi:10.3390/nu16162750)
Supplement: Supplementary file 1 [file nutrients-16-02750-s001.zip]

Archive with 5 entries (5 files):
- nutrients-3134806-Supplementary file 1.pdf
- nutrients-3134806-Supplementary file 2.pdf
- nutrients-3134806-Supplementary Table S1.pdf
- nutrients-3134806-Supplementary Table S2.pdf
- nutrients-3134806-Supplementary Table S3.pdf
